# Supplementary material for: Dissipation, Processing Factors and Dietary Risk Assessment for Flupyradifurone Residues in Ginseng
Source: Molecules. 2022 Aug 26;27(17):5473. doi: 10.3390/molecules27175473 (PMC9457792; doi:10.3390/molecules27175473)
Supplement: Supplementary file 1 [file molecules-27-05473-s001.zip]

Archive with 1 entries (1 files):
- molecules-1868451-supplementary.pdf
